# Supplementary material for: Maternal–Fetal Complications in Renal Colic during Pregnancy: A Scoping Review
Source: J Clin Med. 2024 Sep 18;13(18):5515. doi: 10.3390/jcm13185515 (PMC11432146; doi:10.3390/jcm13185515)
Supplement: Supplementary file 1 [file jcm-13-05515-s001.zip]

Archive with 1 entries (1 files):
- jcm-3110565-supplementary.pdf
